# Supplementary material for: Mutational Profiling Detection in FNAC Samples of Different Types of Thyroid Neoplasms Using Targeted NGS
Source: Cancers (Basel). 2025 Jul 23;17(15):2429. doi: 10.3390/cancers17152429 (PMC12346461; doi:10.3390/cancers17152429)
Supplement: Supplementary file 1 [file cancers-17-02429-s001.zip]

Archive with 5 entries (5 files):
- cancers-3720217 Supplementary Table S1.pdf
- cancers-3720217 Supplementary Table S2.pdf
- cancers-3720217 Supplementary Table S3.pdf
- cancers-3720217 Supplementary Table S4.pdf
- cancers-3720217 Supplementary Table S5.pdf
